# Supplementary material for: Decreased Adiponectin Levels in Early Pregnancy Are Associated with High Risk of Prematurity for African American Women
Source: J Clin Med. 2022 Jun 4;11(11):3213. doi: 10.3390/jcm11113213 (PMC9181315; doi:10.3390/jcm11113213)
Supplement: Supplementary file 1 [file jcm-11-03213-s001.zip]

Archive with 1 entries (1 files):
- jcm-1672035-supplementary.pdf
